# Supplementary material for: Drought-Stress-Related Reprogramming of Gene Expression in Barley Involves Differential Histone Modifications at ABA-Related Genes
Source: Int J Mol Sci. 2023 Jul 27;24(15):12065. doi: 10.3390/ijms241512065 (PMC10418636; doi:10.3390/ijms241512065)
Supplement: Supplementary file 1 [file ijms-24-12065-s001.zip]

Archive with 2 entries (2 files):
- ijms-2507846-supplementary.pdf
- Supplemental Tables.xlsx
